# Supplementary material for: Influence of Agaricus bisporus Mushroom on Pb Toxicokinetic in Pregnant Rats
Source: Int J Environ Res Public Health. 2023 Feb 10;20(4):3114. doi: 10.3390/ijerph20043114 (PMC9965185; doi:10.3390/ijerph20043114)
Supplement: Supplementary file 1 [file ijerph-20-03114-s001.zip]

Archive with 1 entries (1 files):
- ijerph-2199841-supplementary.pdf
